# Supplementary material for: Hapten-Based Cancer Immunotherapy: From Immune Activation to Antitumor Activity
Source: Cells. 2026 Apr 22;15(9):741. doi: 10.3390/cells15090741 (PMC13162954; doi:10.3390/cells15090741)
Supplement: Supplementary file 1 [file cells-15-00741-s001.zip]

Archive with 1 entries (1 files):
- cells-4197651-supplementary-Table S1.pdf
